# Supplementary material for: Small Extracellular Vesicles Promote Axon Outgrowth by Engaging the Wnt-Planar Cell Polarity Pathway
Source: Cells. 2025 Jan 6;14(1):56. doi: 10.3390/cells14010056 (PMC11720052; doi:10.3390/cells14010056)
Supplement: Supplementary file 1 [file cells-14-00056-s001.zip]

Archive with 1 entries (1 files):
- cells-3295706-supplementary.pdf
